# Supplementary material for: MicroRNA and Protein Biomarkers of Intestinal Permeability in the Assessment of Metabolic Dysfunction-Associated Steatotic Liver Disease (MASLD)
Source: Int J Mol Sci. 2025 Nov 24;26(23):11351. doi: 10.3390/ijms262311351 (PMC12692580; doi:10.3390/ijms262311351)
Supplement: Supplementary file 1 [file ijms-26-11351-s001.zip]

Archive with 1 entries (1 files):
- ijms-3983491-supplementary.pdf
